# Supplementary material for: Evidence that human oral glucose detection involves a sweet taste pathway and a glucose transporter pathway
Source: PLoS One. 2021 Oct 6;16(10):e0256989. doi: 10.1371/journal.pone.0256989 (PMC8494309; doi:10.1371/journal.pone.0256989)
Supplement: S1 Data — (XLSX) [file pone.0256989.s002.xlsx]

## Sheet: Glucose & Sucralose Lactisole
Figure 1 A
Subject	Sweetener	Condition	Replication	Threshold (mM)		Subject	Sweetener	Condition	Replication	Threshold (µM)
1	Glucose	Water	1	6.34752		1	Sucralose	Water	1	17.3193
2	Glucose	Water	1	15.0523		2	Sucralose	Water	1	9.06317
3	Glucose	Water	1	14.0073		3	Sucralose	Water	1	13.9566
4	Glucose	Water	1	13.0348		4	Sucralose	Water	1	7.30348
5	Glucose	Water	1	17.3822		5	Sucralose	Water	1	9.73935
6	Glucose	Water	1	5.49672		6	Sucralose	Water	1	9.73935
7	Glucose	Water	1	14.0073		7	Sucralose	Water	1	3.82191
8	Glucose	Water	1	20.0726		8	Sucralose	Water	1	18.6114
9	Glucose	Water	1	8.46455		9	Sucralose	Water	1	23.0956
10	Glucose	Water	1	10.504		10	Sucralose	Water	1	9.73935
11	Glucose	Water	1	11.2877		11	Sucralose	Water	1	9.73935
12	Glucose	Water	1	24.9089		12	Sucralose	Water	1	21.4922
1	Glucose	Water	2	4.75997		1	Sucralose	Water	2	14.9979
2	Glucose	Water	2	20.0726		2	Sucralose	Water	2	9.73935
3	Glucose	Water	2	14.0073		3	Sucralose	Water	2	11.2468
4	Glucose	Water	2	15.0523		4	Sucralose	Water	2	7.30348
5	Glucose	Water	2	24.9089		5	Sucralose	Water	2	5.47684
6	Glucose	Water	2	3.56947		6	Sucralose	Water	2	8.43393
7	Glucose	Water	2	10.504		7	Sucralose	Water	2	4.10705
8	Glucose	Water	2	21.5702		8	Sucralose	Water	2	17.3193
9	Glucose	Water	2	9.09607		9	Sucralose	Water	2	17.3193
10	Glucose	Water	2	11.2877		10	Sucralose	Water	2	9.06317
11	Glucose	Water	2	12.1298		11	Sucralose	Water	2	7.30348
12	Glucose	Water	2	12.1298		12	Sucralose	Water	2	18.6114
1	Glucose	Lactisole	1	33.2165		1	Sucralose	Lactisole	1	120.859
2	Glucose	Lactisole	1	16.1754		2	Sucralose	Lactisole	1	28.6603
3	Glucose	Lactisole	1	33.2165		3	Sucralose	Lactisole	1	73.0348
4	Glucose	Lactisole	1	44.2949		4	Sucralose	Lactisole	1	73.0348
5	Glucose	Lactisole	1	84.6455		5	Sucralose	Lactisole	1	248.188
6	Glucose	Lactisole	1	11.2877		6	Sucralose	Lactisole	1	50.9659
7	Glucose	Lactisole	1	26.7673		7	Sucralose	Lactisole	1	17.3193
8	Glucose	Lactisole	1	35.6947		8	Sucralose	Lactisole	1	30.7985
9	Glucose	Lactisole	1	16.1754		9	Sucralose	Lactisole	1	38.2191
10	Glucose	Lactisole	1	26.7673		10	Sucralose	Lactisole	1	139.566
11	Glucose	Lactisole	1	112.877		11	Sucralose	Lactisole	1	129.876
12	Glucose	Lactisole	1	44.2949		12	Sucralose	Lactisole	1	97.3935
1	Glucose	Lactisole	2	35.6947		1	Sucralose	Lactisole	2	129.876
2	Glucose	Lactisole	2	38.3578		2	Sucralose	Lactisole	2	47.4275
3	Glucose	Lactisole	2	47.5997		3	Sucralose	Lactisole	2	129.876
4	Glucose	Lactisole	2	38.3578		4	Sucralose	Lactisole	2	90.6317
5	Glucose	Lactisole	2	63.4752		5	Sucralose	Lactisole	2	330.963
6	Glucose	Lactisole	2	11.2877		6	Sucralose	Lactisole	2	90.6317
7	Glucose	Lactisole	2	26.7673		7	Sucralose	Lactisole	2	23.0956
8	Glucose	Lactisole	2	51.151		8	Sucralose	Lactisole	2	30.7985
9	Glucose	Lactisole	2	21.5702		9	Sucralose	Lactisole	2	54.7684
10	Glucose	Lactisole	2	26.7673		10	Sucralose	Lactisole	2	173.193
11	Glucose	Lactisole	2	97.7471		11	Sucralose	Lactisole	2	129.876
12	Glucose	Lactisole	2	59.0682		12	Sucralose	Lactisole	2	120.859
1	Glucose	NaCl	1	6.82109		1	Sucralose	NaCl	1	16.1168
2	Glucose	NaCl	1	15.0523		2	Sucralose	NaCl	1	12.9876
3	Glucose	NaCl	1	20.0726		3	Sucralose	NaCl	1	10.466
4	Glucose	NaCl	1	16.1754		4	Sucralose	NaCl	1	9.73935
5	Glucose	NaCl	1	12.1298		5	Sucralose	NaCl	1	9.73935
6	Glucose	NaCl	1	6.82109		6	Sucralose	NaCl	1	10.466
7	Glucose	NaCl	1	9.77471		7	Sucralose	NaCl	1	4.10705
8	Glucose	NaCl	1	18.679		8	Sucralose	NaCl	1	17.3193
9	Glucose	NaCl	1	15.0523		9	Sucralose	NaCl	1	17.3193
10	Glucose	NaCl	1	7.87688		10	Sucralose	NaCl	1	9.73935
11	Glucose	NaCl	1	12.1298		11	Sucralose	NaCl	1	5.47684
12	Glucose	NaCl	1	11.2877		12	Sucralose	NaCl	1	18.6114
1	Glucose	NaCl	2	8.46455		1	Sucralose	NaCl	2	14.9979
2	Glucose	NaCl	2	15.0523		2	Sucralose	NaCl	2	14.9979
3	Glucose	NaCl	2	17.3822		3	Sucralose	NaCl	2	11.2468
4	Glucose	NaCl	2	15.0523		4	Sucralose	NaCl	2	6.32456
5	Glucose	NaCl	2	14.0073		5	Sucralose	NaCl	2	7.30348
6	Glucose	NaCl	2	8.46455		6	Sucralose	NaCl	2	9.06317
7	Glucose	NaCl	2	12.1298		7	Sucralose	NaCl	2	3.30963
8	Glucose	NaCl	2	21.5702		8	Sucralose	NaCl	2	16.1168
9	Glucose	NaCl	2	18.679		9	Sucralose	NaCl	2	18.6114
10	Glucose	NaCl	2	8.46455		10	Sucralose	NaCl	2	9.06317
11	Glucose	NaCl	2	26.7673		11	Sucralose	NaCl	2	10.466
12	Glucose	NaCl	2	12.1298		12	Sucralose	NaCl	2	23.0956

## Sheet: Fold Increase Gluc & Sucra
Figure 1B
Subject	Glucose	Sucralose
1	4.50823	8.05842
2	1.81145	2.71883
3	2.1577	9.34523
4	2.64678	10.1885
5	5.66707	33.9821
6	1.4769	7.25058
7	2.44399	5.44919
8	2.1577	1.84223
9	1.119	2.58796
10	3.276	16.6339
11	5.4149	16.2928
12	4.41393	5.23299
	Lactisole/NaCl

## Sheet: Gluc & Sucra NaCl
Figure 2
Subject	Sweetener	Condition	Replication	Threshold (mM)		Subject	Sweetener	Condition	Replication	Threshold (µM)
1	Glucose	Water	1	6.34752		1	Sucralose	Water	1	17.3193
2	Glucose	Water	1	15.0523		2	Sucralose	Water	1	9.06317
3	Glucose	Water	1	14.0073		3	Sucralose	Water	1	13.9566
4	Glucose	Water	1	13.0348		4	Sucralose	Water	1	7.30348
5	Glucose	Water	1	17.3822		5	Sucralose	Water	1	9.73935
6	Glucose	Water	1	5.49672		6	Sucralose	Water	1	9.73935
7	Glucose	Water	1	14.0073		7	Sucralose	Water	1	3.82191
8	Glucose	Water	1	20.0726		8	Sucralose	Water	1	18.6114
9	Glucose	Water	1	8.46455		9	Sucralose	Water	1	23.0956
10	Glucose	Water	1	10.504		10	Sucralose	Water	1	9.73935
11	Glucose	Water	1	11.2877		11	Sucralose	Water	1	9.73935
12	Glucose	Water	1	24.9089		12	Sucralose	Water	1	21.4922
1	Glucose	Water	2	4.75997		1	Sucralose	Water	2	14.9979
2	Glucose	Water	2	20.0726		2	Sucralose	Water	2	9.73935
3	Glucose	Water	2	14.0073		3	Sucralose	Water	2	11.2468
4	Glucose	Water	2	15.0523		4	Sucralose	Water	2	7.30348
5	Glucose	Water	2	24.9089		5	Sucralose	Water	2	5.47684
6	Glucose	Water	2	3.56947		6	Sucralose	Water	2	8.43393
7	Glucose	Water	2	10.504		7	Sucralose	Water	2	4.10705
8	Glucose	Water	2	21.5702		8	Sucralose	Water	2	17.3193
9	Glucose	Water	2	9.09607		9	Sucralose	Water	2	17.3193
10	Glucose	Water	2	11.2877		10	Sucralose	Water	2	9.06317
11	Glucose	Water	2	12.1298		11	Sucralose	Water	2	7.30348
12	Glucose	Water	2	12.1298		12	Sucralose	Water	2	18.6114
1	Glucose	NaCl	1	5.90682		1	Sucralose	NaCl	1	23.0956
2	Glucose	NaCl	1	8.46455		2	Sucralose	NaCl	1	30.7985
3	Glucose	NaCl	1	9.09607		3	Sucralose	NaCl	1	23.0956
4	Glucose	NaCl	1	7.33		4	Sucralose	NaCl	1	7.84838
5	Glucose	NaCl	1	8.46455		5	Sucralose	NaCl	1	10.466
6	Glucose	NaCl	1	5.1151		6	Sucralose	NaCl	1	13.9566
7	Glucose	NaCl	1	10.504		7	Sucralose	NaCl	1	9.73935
8	Glucose	NaCl	1	6.34752		8	Sucralose	NaCl	1	23.0956
9	Glucose	NaCl	1	5.90682		9	Sucralose	NaCl	1	21.4922
10	Glucose	NaCl	1	4.75997		10	Sucralose	NaCl	1	13.9566
11	Glucose	NaCl	1	6.82109		11	Sucralose	NaCl	1	26.6704
12	Glucose	NaCl	1	8.46455		12	Sucralose	NaCl	1	26.6704
1	Glucose	NaCl	2	4.75997		1	Sucralose	NaCl	2	23.0956
2	Glucose	NaCl	2	4.75997		2	Sucralose	NaCl	2	30.7985
3	Glucose	NaCl	2	8.46455		3	Sucralose	NaCl	2	23.0956
4	Glucose	NaCl	2	6.82109		4	Sucralose	NaCl	2	7.30348
5	Glucose	NaCl	2	7.87688		5	Sucralose	NaCl	2	12.9876
6	Glucose	NaCl	2	4.75997		6	Sucralose	NaCl	2	12.9876
7	Glucose	NaCl	2	8.46455		7	Sucralose	NaCl	2	8.43393
8	Glucose	NaCl	2	10.504		8	Sucralose	NaCl	2	23.0956
9	Glucose	NaCl	2	7.87688		9	Sucralose	NaCl	2	20
10	Glucose	NaCl	2	4.75997		10	Sucralose	NaCl	2	12.9876
11	Glucose	NaCl	2	7.87688		11	Sucralose	NaCl	2	28.6603
12	Glucose	NaCl	2	8.46455		12	Sucralose	NaCl	2	23.0956

## Sheet: Glucose & MDG Nacl
Figure 3
Subject	Sweetener	Condition	Replication	Threshold (mM)		Subject	Sweetener	Condition	Replication	Threshold (mM)
4	Glucose	Water	1	9.09607		4	MDG	Water	1	10.504
5	Glucose	Water	1	11.2877		5	MDG	Water	1	18.679
6	Glucose	Water	1	6.34752		6	MDG	Water	1	14.0073
9	Glucose	Water	1	11.2877		9	MDG	Water	1	8.46455
10	Glucose	Water	1	20.0726		10	MDG	Water	1	7.33
12	Glucose	Water	1	10.504		12	MDG	Water	1	11.2877
13	Glucose	Water	1	8.46455		13	MDG	Water	1	14.0073
15	Glucose	Water	1	10.504		15	MDG	Water	1	9.09607
17	Glucose	Water	1	11.2877		17	MDG	Water	1	7.33
18	Glucose	Water	1	10.504		18	MDG	Water	1	14.0073
19	Glucose	Water	1	10.504		19	MDG	Water	1	11.2877
4	Glucose	Water	2	11.2877		4	MDG	Water	2	9.77471
5	Glucose	Water	2	20.0726		5	MDG	Water	2	15.0523
6	Glucose	Water	2	5.1151		6	MDG	Water	2	10.504
9	Glucose	Water	2	13.0348		9	MDG	Water	2	9.77471
10	Glucose	Water	2	24.9089		10	MDG	Water	2	8.46455
12	Glucose	Water	2	12.1298		12	MDG	Water	2	15.0523
13	Glucose	Water	2	10.504		13	MDG	Water	2	15.0523
15	Glucose	Water	2	14.0073		15	MDG	Water	2	9.77471
17	Glucose	Water	2	12.1298		17	MDG	Water	2	9.77471
18	Glucose	Water	2	18.679		18	MDG	Water	2	15.0523
19	Glucose	Water	2	15.0523		19	MDG	Water	2	12.1298
4	Glucose	NaCl	1	10.504		4	MDG	NaCl	1	8.46455
5	Glucose	NaCl	1	15.0523		5	MDG	NaCl	1	12.1298
6	Glucose	NaCl	1	6.34752		6	MDG	NaCl	1	8.46455
9	Glucose	NaCl	1	7.33		9	MDG	NaCl	1	6.82109
10	Glucose	NaCl	1	9.09607		10	MDG	NaCl	1	8.46455
12	Glucose	NaCl	1	15.0523		12	MDG	NaCl	1	11.2877
13	Glucose	NaCl	1	10.504		13	MDG	NaCl	1	7.33
15	Glucose	NaCl	1	10.504		15	MDG	NaCl	1	11.2877
17	Glucose	NaCl	1	9.09607		17	MDG	NaCl	1	8.46455
18	Glucose	NaCl	1	5.90682		18	MDG	NaCl	1	7.33
19	Glucose	NaCl	1	8.46455		19	MDG	NaCl	1	7.87688
4	Glucose	NaCl	2	11.2877		4	MDG	NaCl	2	11.2877
5	Glucose	NaCl	2	11.2877		5	MDG	NaCl	2	10.504
6	Glucose	NaCl	2	4.75997		6	MDG	NaCl	2	8.46455
9	Glucose	NaCl	2	6.82109		9	MDG	NaCl	2	8.46455
10	Glucose	NaCl	2	8.46455		10	MDG	NaCl	2	5.49672
12	Glucose	NaCl	2	15.0523		12	MDG	NaCl	2	12.1298
13	Glucose	NaCl	2	7.33		13	MDG	NaCl	2	10.504
15	Glucose	NaCl	2	7.87688		15	MDG	NaCl	2	11.2877
17	Glucose	NaCl	2	7.87688		17	MDG	NaCl	2	5.1151
18	Glucose	NaCl	2	6.34752		18	MDG	NaCl	2	8.46455
19	Glucose	NaCl	2	10.504		19	MDG	NaCl	2	8.46455

## Sheet: Phlorizin 4 Sweeteners
Figure 4
Subject	Sweetener	Condition	Replication	Threshold (mM)		Subject	Sweetener	Condition	Replication	Threshold (mM)		Subject	Sweetener	Condition	Replication	Threshold (mM)		Subject	Sweetener	Condition	Replication	Threshold (µM)
1	Glucose	Water	1	6.34752		1	Fructose	Water	1	4.8494		4	MDG	Water	1	10.504		1	Sucralose	Water	1	17.3193
2	Glucose	Water	1	15.0523		2	Fructose	Water	1	15.3351		5	MDG	Water	1	18.679		2	Sucralose	Water	1	9.06317
3	Glucose	Water	1	14.0073		4	Fructose	Water	1	6.46678		6	MDG	Water	1	14.0073		3	Sucralose	Water	1	13.9566
4	Glucose	Water	1	13.0348		5	Fructose	Water	1	4.8494		9	MDG	Water	1	8.46455		4	Sucralose	Water	1	7.30348
5	Glucose	Water	1	17.3822		6	Fructose	Water	1	12.3577		10	MDG	Water	1	7.33		5	Sucralose	Water	1	9.73935
6	Glucose	Water	1	5.49672		8	Fructose	Water	1	10.7013		12	MDG	Water	1	11.2877		6	Sucralose	Water	1	9.73935
7	Glucose	Water	1	14.0073		10	Fructose	Water	1	9.95836		13	MDG	Water	1	14.0073		7	Sucralose	Water	1	3.82191
8	Glucose	Water	1	20.0726		12	Fructose	Water	1	14.2705		15	MDG	Water	1	9.09607		8	Sucralose	Water	1	18.6114
9	Glucose	Water	1	8.46455		13	Fructose	Water	1	7.46772		17	MDG	Water	1	7.33		9	Sucralose	Water	1	23.0956
10	Glucose	Water	1	10.504		14	Fructose	Water	1	5.6		18	MDG	Water	1	14.0073		10	Sucralose	Water	1	9.73935
12	Glucose	Water	1	24.9089		15	Fructose	Water	1	4.8494		19	MDG	Water	1	11.2877		12	Sucralose	Water	1	21.4922
1	Glucose	Water	2	4.75997		16	Fructose	Water	1	16.4793		4	MDG	Water	2	9.77471		1	Sucralose	Water	2	14.9979
2	Glucose	Water	2	20.0726		1	Fructose	Water	2	5.2112		5	MDG	Water	2	15.0523		2	Sucralose	Water	2	9.73935
3	Glucose	Water	2	14.0073		2	Fructose	Water	2	17.7088		6	MDG	Water	2	10.504		3	Sucralose	Water	2	11.2468
4	Glucose	Water	2	15.0523		4	Fructose	Water	2	4.8494		9	MDG	Water	2	9.77471		4	Sucralose	Water	2	7.30348
5	Glucose	Water	2	24.9089		5	Fructose	Water	2	2.93048		10	MDG	Water	2	8.46455		5	Sucralose	Water	2	5.47684
6	Glucose	Water	2	3.56947		6	Fructose	Water	2	15.3351		12	MDG	Water	2	15.0523		6	Sucralose	Water	2	8.43393
7	Glucose	Water	2	10.504		8	Fructose	Water	2	11.4997		13	MDG	Water	2	15.0523		7	Sucralose	Water	2	4.10705
8	Glucose	Water	2	21.5702		10	Fructose	Water	2	14.2705		15	MDG	Water	2	9.77471		8	Sucralose	Water	2	17.3193
9	Glucose	Water	2	9.09607		12	Fructose	Water	2	13.2797		17	MDG	Water	2	9.77471		9	Sucralose	Water	2	17.3193
10	Glucose	Water	2	11.2877		13	Fructose	Water	2	11.4997		18	MDG	Water	2	15.0523		10	Sucralose	Water	2	9.06317
12	Glucose	Water	2	12.1298		14	Fructose	Water	2	5.6		19	MDG	Water	2	12.1298		12	Sucralose	Water	2	18.6114
1	Glucose	NaCl	1	5.90682		15	Fructose	Water	2	4.8494		4	MDG	NaCl	1	8.46455		1	Sucralose	NaCl	1	23.0956
2	Glucose	NaCl	1	8.46455		16	Fructose	Water	2	14.2705		5	MDG	NaCl	1	12.1298		2	Sucralose	NaCl	1	30.7985
3	Glucose	NaCl	1	9.09607		1	Fructose	NaCL	1	4.51272		6	MDG	NaCl	1	8.46455		3	Sucralose	NaCl	1	23.0956
4	Glucose	NaCl	1	7.33		2	Fructose	NaCL	1	15.3351		9	MDG	NaCl	1	6.82109		4	Sucralose	NaCl	1	7.84838
5	Glucose	NaCl	1	8.46455		4	Fructose	NaCL	1	5.6		10	MDG	NaCl	1	8.46455		5	Sucralose	NaCl	1	10.466
6	Glucose	NaCl	1	5.1151		5	Fructose	NaCL	1	8.62359		12	MDG	NaCl	1	11.2877		6	Sucralose	NaCl	1	13.9566
7	Glucose	NaCl	1	10.504		6	Fructose	NaCL	1	8.62359		13	MDG	NaCl	1	7.33		7	Sucralose	NaCl	1	9.73935
8	Glucose	NaCl	1	6.34752		8	Fructose	NaCL	1	8.62359		15	MDG	NaCl	1	11.2877		8	Sucralose	NaCl	1	23.0956
9	Glucose	NaCl	1	5.90682		10	Fructose	NaCL	1	8.62359		17	MDG	NaCl	1	8.46455		9	Sucralose	NaCl	1	21.4922
10	Glucose	NaCl	1	4.75997		12	Fructose	NaCL	1	14.2705		18	MDG	NaCl	1	7.33		10	Sucralose	NaCl	1	13.9566
12	Glucose	NaCl	1	8.46455		13	Fructose	NaCL	1	16.4793		19	MDG	NaCl	1	7.87688		12	Sucralose	NaCl	1	26.6704
1	Glucose	NaCl	2	4.75997		14	Fructose	NaCL	1	8.62359		4	MDG	NaCl	2	11.2877		1	Sucralose	NaCl	2	23.0956
2	Glucose	NaCl	2	4.75997		15	Fructose	NaCL	1	7.46772		5	MDG	NaCl	2	10.504		2	Sucralose	NaCl	2	30.7985
3	Glucose	NaCl	2	8.46455		16	Fructose	NaCL	1	14.2705		6	MDG	NaCl	2	8.46455		3	Sucralose	NaCl	2	23.0956
4	Glucose	NaCl	2	6.82109		1	Fructose	NaCL	2	6.0178		9	MDG	NaCl	2	8.46455		4	Sucralose	NaCl	2	7.30348
5	Glucose	NaCl	2	7.87688		2	Fructose	NaCL	2	19.03		10	MDG	NaCl	2	5.49672		5	Sucralose	NaCl	2	12.9876
6	Glucose	NaCl	2	4.75997		4	Fructose	NaCL	2	6.46678		12	MDG	NaCl	2	12.1298		6	Sucralose	NaCl	2	12.9876
7	Glucose	NaCl	2	8.46455		5	Fructose	NaCL	2	10.7013		13	MDG	NaCl	2	10.504		7	Sucralose	NaCl	2	8.43393
8	Glucose	NaCl	2	10.504		6	Fructose	NaCL	2	11.4997		15	MDG	NaCl	2	11.2877		8	Sucralose	NaCl	2	23.0956
9	Glucose	NaCl	2	7.87688		8	Fructose	NaCL	2	7.46772		17	MDG	NaCl	2	5.1151		9	Sucralose	NaCl	2	20
10	Glucose	NaCl	2	4.75997		10	Fructose	NaCL	2	11.4997		18	MDG	NaCl	2	8.46455		10	Sucralose	NaCl	2	12.9876
12	Glucose	NaCl	2	8.46455		12	Fructose	NaCL	2	13.2797		19	MDG	NaCl	2	8.46455		12	Sucralose	NaCl	2	23.0956
1	Glucose	Phlorizin	1	51.151		13	Fructose	NaCL	2	21.9755		4	MDG	Phlorizin	1	24.9089		1	Sucralose	Phlorizin	1	7.30348
2	Glucose	Phlorizin	1	59.0682		14	Fructose	NaCL	2	5.2112		5	MDG	Phlorizin	1	35.6947		2	Sucralose	Phlorizin	1	33.0963
3	Glucose	Phlorizin	1	35.6947		15	Fructose	NaCL	2	7.46772		6	MDG	Phlorizin	1	38.3578		3	Sucralose	Phlorizin	1	9.73935
4	Glucose	Phlorizin	1	26.7673		16	Fructose	NaCL	2	11.4997		9	MDG	Phlorizin	1	18.679		4	Sucralose	Phlorizin	1	5.88545
5	Glucose	Phlorizin	1	47.5997		1	Fructose	Phlorizin	1	6.0178		10	MDG	Phlorizin	1	59.0682		5	Sucralose	Phlorizin	1	23.0956
6	Glucose	Phlorizin	1	15.0523		2	Fructose	Phlorizin	1	19.03		12	MDG	Phlorizin	1	33.2165		6	Sucralose	Phlorizin	1	12.9876
7	Glucose	Phlorizin	1	26.7673		4	Fructose	Phlorizin	1	4.19941		13	MDG	Phlorizin	1	18.679		7	Sucralose	Phlorizin	1	11.2468
8	Glucose	Phlorizin	1	24.9089		5	Fructose	Phlorizin	1	8.02487		15	MDG	Phlorizin	1	44.2949		8	Sucralose	Phlorizin	1	12.9876
9	Glucose	Phlorizin	1	35.6947		6	Fructose	Phlorizin	1	6.46678		17	MDG	Phlorizin	1	20.0726		9	Sucralose	Phlorizin	1	24.8188
10	Glucose	Phlorizin	1	63.4752		8	Fructose	Phlorizin	1	14.2705		18	MDG	Phlorizin	1	51.151		10	Sucralose	Phlorizin	1	17.3193
12	Glucose	Phlorizin	1	41.2196		10	Fructose	Phlorizin	1	14.2705		19	MDG	Phlorizin	1	47.5997		12	Sucralose	Phlorizin	1	23.0956
1	Glucose	Phlorizin	2	47.5997		12	Fructose	Phlorizin	1	15.3351		4	MDG	Phlorizin	2	30.9104		1	Sucralose	Phlorizin	2	5.88545
2	Glucose	Phlorizin	2	68.2109		13	Fructose	Phlorizin	1	11.4997		5	MDG	Phlorizin	2	33.2165		2	Sucralose	Phlorizin	2	41.0705
3	Glucose	Phlorizin	2	41.2196		14	Fructose	Phlorizin	1	8.02487		6	MDG	Phlorizin	2	35.6947		3	Sucralose	Phlorizin	2	7.30348
4	Glucose	Phlorizin	2	26.7673		15	Fructose	Phlorizin	1	6.94925		9	MDG	Phlorizin	2	24.9089		4	Sucralose	Phlorizin	2	4.10705
5	Glucose	Phlorizin	2	35.6947		16	Fructose	Phlorizin	1	10.7013		10	MDG	Phlorizin	2	78.7688		5	Sucralose	Phlorizin	2	21.4922
6	Glucose	Phlorizin	2	11.2877		1	Fructose	Phlorizin	2	6.46678		12	MDG	Phlorizin	2	35.6947		6	Sucralose	Phlorizin	2	9.73935
7	Glucose	Phlorizin	2	33.2165		2	Fructose	Phlorizin	2	20.4498		13	MDG	Phlorizin	2	26.7673		7	Sucralose	Phlorizin	2	7.30348
8	Glucose	Phlorizin	2	26.7673		4	Fructose	Phlorizin	2	4.51272		15	MDG	Phlorizin	2	38.3578		8	Sucralose	Phlorizin	2	13.9566
9	Glucose	Phlorizin	2	44.2949		5	Fructose	Phlorizin	2	8.62359		17	MDG	Phlorizin	2	20.0726		9	Sucralose	Phlorizin	2	23.0956
10	Glucose	Phlorizin	2	78.7688		6	Fructose	Phlorizin	2	4.8494		18	MDG	Phlorizin	2	63.4752		10	Sucralose	Phlorizin	2	23.0956
12	Glucose	Phlorizin	2	35.6947		8	Fructose	Phlorizin	2	15.3351		19	MDG	Phlorizin	2	47.5997		12	Sucralose	Phlorizin	2	18.6114
						10	Fructose	Phlorizin	2	11.4997
						12	Fructose	Phlorizin	2	13.2797
						13	Fructose	Phlorizin	2	19.03
						14	Fructose	Phlorizin	2	12.3577
						15	Fructose	Phlorizin	2	8.62359
						16	Fructose	Phlorizin	2	11.4997

## Sheet: Lactisole Rinse Control
Supplemental Figure 1
Subject	Sweetener	Condition	Replication	Threshold (mM)		Subject	Sweetener	Condition	Replication	Threshold (µM)
1	Glucose	Water	1	6.34752		1	Sucralose	Water	1	17.3193
2	Glucose	Water	1	15.0523		2	Sucralose	Water	1	9.06317
3	Glucose	Water	1	14.0073		3	Sucralose	Water	1	13.9566
4	Glucose	Water	1	13.0348		4	Sucralose	Water	1	7.30348
5	Glucose	Water	1	17.3822		5	Sucralose	Water	1	9.73935
6	Glucose	Water	1	5.49672		6	Sucralose	Water	1	9.73935
7	Glucose	Water	1	14.0073		7	Sucralose	Water	1	3.82191
8	Glucose	Water	1	20.0726		8	Sucralose	Water	1	18.6114
9	Glucose	Water	1	8.46455		9	Sucralose	Water	1	23.0956
10	Glucose	Water	1	10.504		10	Sucralose	Water	1	9.73935
11	Glucose	Water	1	11.2877		11	Sucralose	Water	1	9.73935
12	Glucose	Water	1	24.9089		12	Sucralose	Water	1	21.4922
1	Glucose	Water	2	4.75997		1	Sucralose	Water	2	14.9979
2	Glucose	Water	2	20.0726		2	Sucralose	Water	2	9.73935
3	Glucose	Water	2	14.0073		3	Sucralose	Water	2	11.2468
4	Glucose	Water	2	15.0523		4	Sucralose	Water	2	7.30348
5	Glucose	Water	2	24.9089		5	Sucralose	Water	2	5.47684
6	Glucose	Water	2	3.56947		6	Sucralose	Water	2	8.43393
7	Glucose	Water	2	10.504		7	Sucralose	Water	2	4.10705
8	Glucose	Water	2	21.5702		8	Sucralose	Water	2	17.3193
9	Glucose	Water	2	9.09607		9	Sucralose	Water	2	17.3193
10	Glucose	Water	2	11.2877		10	Sucralose	Water	2	9.06317
11	Glucose	Water	2	12.1298		11	Sucralose	Water	2	7.30348
12	Glucose	Water	2	12.1298		12	Sucralose	Water	2	18.6114
1	Glucose	Lactisole	1	33.2165		1	Sucralose	Lactisole	1	120.859
2	Glucose	Lactisole	1	16.1754		2	Sucralose	Lactisole	1	28.6603
3	Glucose	Lactisole	1	33.2165		3	Sucralose	Lactisole	1	73.0348
4	Glucose	Lactisole	1	44.2949		4	Sucralose	Lactisole	1	73.0348
5	Glucose	Lactisole	1	84.6455		5	Sucralose	Lactisole	1	248.188
6	Glucose	Lactisole	1	11.2877		6	Sucralose	Lactisole	1	50.9659
7	Glucose	Lactisole	1	26.7673		7	Sucralose	Lactisole	1	17.3193
8	Glucose	Lactisole	1	35.6947		8	Sucralose	Lactisole	1	30.7985
9	Glucose	Lactisole	1	16.1754		9	Sucralose	Lactisole	1	38.2191
10	Glucose	Lactisole	1	26.7673		10	Sucralose	Lactisole	1	139.566
11	Glucose	Lactisole	1	112.877		11	Sucralose	Lactisole	1	129.876
12	Glucose	Lactisole	1	44.2949		12	Sucralose	Lactisole	1	97.3935
1	Glucose	Lactisole	2	35.6947		1	Sucralose	Lactisole	2	129.876
2	Glucose	Lactisole	2	38.3578		2	Sucralose	Lactisole	2	47.4275
3	Glucose	Lactisole	2	47.5997		3	Sucralose	Lactisole	2	129.876
4	Glucose	Lactisole	2	38.3578		4	Sucralose	Lactisole	2	90.6317
5	Glucose	Lactisole	2	63.4752		5	Sucralose	Lactisole	2	330.963
6	Glucose	Lactisole	2	11.2877		6	Sucralose	Lactisole	2	90.6317
7	Glucose	Lactisole	2	26.7673		7	Sucralose	Lactisole	2	23.0956
8	Glucose	Lactisole	2	51.151		8	Sucralose	Lactisole	2	30.7985
9	Glucose	Lactisole	2	21.5702		9	Sucralose	Lactisole	2	54.7684
10	Glucose	Lactisole	2	26.7673		10	Sucralose	Lactisole	2	173.193
11	Glucose	Lactisole	2	97.7471		11	Sucralose	Lactisole	2	129.876
12	Glucose	Lactisole	2	59.0682		12	Sucralose	Lactisole	2	120.859
1	Glucose	Lactisole Rinse	1	84.6455		1	Sucralose	Lactisole Rinse	1	173.193
2	Glucose	Lactisole Rinse	1	35.6947		2	Sucralose	Lactisole Rinse	1	97.3935
3	Glucose	Lactisole Rinse	1	26.7673		3	Sucralose	Lactisole Rinse	1	139.566
4	Glucose	Lactisole Rinse	1	47.5997		4	Sucralose	Lactisole Rinse	1	38.2191
5	Glucose	Lactisole Rinse	1	84.6455		5	Sucralose	Lactisole Rinse	1	173.193
6	Glucose	Lactisole Rinse	1	41.2196		6	Sucralose	Lactisole Rinse	1	78.4838
7	Glucose	Lactisole Rinse	1	47.5997		7	Sucralose	Lactisole Rinse	1	38.2191
8	Glucose	Lactisole Rinse	1	59.0682		8	Sucralose	Lactisole Rinse	1	44.1347
9	Glucose	Lactisole Rinse	1	44.2949		9	Sucralose	Lactisole Rinse	1	67.9642
10	Glucose	Lactisole Rinse	1	38.3578		10	Sucralose	Lactisole Rinse	1	173.193
11	Glucose	Lactisole Rinse	1	112.877		11	Sucralose	Lactisole Rinse	1	58.8545
12	Glucose	Lactisole Rinse	1	84.6455		12	Sucralose	Lactisole Rinse	1	161.168
1	Glucose	Lactisole Rinse	2	105.04		1	Sucralose	Lactisole Rinse	2	173.193
2	Glucose	Lactisole Rinse	2	59.0682		2	Sucralose	Lactisole Rinse	2	90.6317
3	Glucose	Lactisole Rinse	2	33.2165		3	Sucralose	Lactisole Rinse	2	161.168
4	Glucose	Lactisole Rinse	2	51.151		4	Sucralose	Lactisole Rinse	2	41.0705
5	Glucose	Lactisole Rinse	2	84.6455		5	Sucralose	Lactisole Rinse	2	112.468
6	Glucose	Lactisole Rinse	2	112.877		6	Sucralose	Lactisole Rinse	2	73.0348
7	Glucose	Lactisole Rinse	2	90.9607		7	Sucralose	Lactisole Rinse	2	44.1347
8	Glucose	Lactisole Rinse	2	112.877		8	Sucralose	Lactisole Rinse	2	54.7684
9	Glucose	Lactisole Rinse	2	26.7673		9	Sucralose	Lactisole Rinse	2	78.4838
10	Glucose	Lactisole Rinse	2	35.6947		10	Sucralose	Lactisole Rinse	2	173.193
11	Glucose	Lactisole Rinse	2	140.073		11	Sucralose	Lactisole Rinse	2	44.1347
12	Glucose	Lactisole Rinse	2	112.877		12	Sucralose	Lactisole Rinse	2	230.956
